# Supplementary material for: T-cell branched glycosylation as a mediator of colitis-associated colorectal cancer progression: a potential new risk biomarker in inflammatory bowel disease
Source: J Crohns Colitis. 2025 Mar 15;19(4):jjaf043. doi: 10.1093/ecco-jcc/jjaf043 (PMC12032605; doi:10.1093/ecco-jcc/jjaf043)
Supplement: jjaf043_suppl_Supplementary_Tables_S1-S7_Figures_S1-S4 [file jjaf043_suppl_supplementary_tables_s1-s7_figures_s1-s4.zip]

Archive with 7 entries (6 files):
- ECCOJC_jjaf043_Suppl_Figure 1-4-Table_1-7/
- ECCOJC_jjaf043_Suppl_Figure 1-4-Table_1-7/Leite-Gomes2025_Suppl.Figures_and_tables_edit.docx
- ECCOJC_jjaf043_Suppl_Figure 1-4-Table_1-7/Suppl.tables_edit.xlsx
- ECCOJC_jjaf043_Suppl_Figure 1-4-Table_1-7/Supplementary Fig 1.tif
- ECCOJC_jjaf043_Suppl_Figure 1-4-Table_1-7/Supplementary Fig 2.tif
- ECCOJC_jjaf043_Suppl_Figure 1-4-Table_1-7/Supplementary Fig 3.tif
- ECCOJC_jjaf043_Suppl_Figure 1-4-Table_1-7/Supplementary Fig 4.tif
