# Supplementary material for: T-cell branched glycosylation as a mediator of colitis-associated colorectal cancer progression: a potential new risk biomarker in inflammatory bowel disease
Source: J Crohns Colitis. 2025 Mar 15;19(4):jjaf043. doi: 10.1093/ecco-jcc/jjaf043 (PMC12032605; doi:10.1093/ecco-jcc/jjaf043)
Supplement: jjaf043_suppl_Supplementary_Tables_S1-S7_Figures_S1-S4 [file jjaf043_suppl_supplementary_tables_s1-s7_figures_s1-s4.zip › ECCOJC_jjaf043_Suppl_Figure 1-4-Table_1-7/Suppl.tables_edit.xlsx]

## Sheet: Suppl. Table 1
#	Hospital	Patient ID	Gender	Birthday year	Year of diagnosis	Age at diagnosis	UC/CD	Use of biologics	PSC	Disease extension	Histology number	Risk Classification	Activity	Localization
1	CHUdSA	CAC1	Male	1950	1985	35	UC	No	No	Pancolitis	H09/17477	LGD	-	Transverse
2											H10/18229	High risk	Inflamed	Cecum/Ascendente
3											H10/18230	High risk	Inflamed	Transverse
4											H10/18231	High risk	Inflamed	Rectum
5											H11/13121	LGD	-	Transverse
6											H11/13122	High risk	Inflamed	Transverse
7											H11/13123	High risk	Inflamed	Descendente
8											H11/24847	LGD	-	Transverse
9											NF9 H12/10513	LGD	-	Ileo-cecocolectomy
10											H14-18185	LGD	-	Rectum
11											H14-18186	High risk	Inflamed	Rectum
12											H15-15826	High risk	Inflamed	Rectum
13											H15-01001	LGD	-	Rectum
14											H16-04039	High risk	Inflamed	Rectum
15											H16-12649	High risk	Inflamed	Rectum
16											4 H17-02573	LGD	-	Proctectomy
17		CAC2	Female	1973	1999	26	UC	Yes	No	Pancolitis	H17-04062	High risk	Inflamed	Hepatic flexure
18											H17-17333	High risk	Inflamed	Ascendente
19											H17-17334	High risk	Inflamed	Hepatic flexure
20											H17-17335	High risk	Inflamed	Hepatic flexure
21											H17-17336	High risk	Inflamed	Transverse
22											H18-07022	High risk	Inflamed	Ascendente
23											H18-07023	LGD	Inflamed	Hepatic flexure/ Transverse
24											H18-07024	High risk	Inflamed	Tranverso/Descendente
25											H18-07025	High risk	Inflamed	Tranverso/Descendente
26		CAC3	Male	1964	1996	32	UC	No	Yes	Pancolitis	H17-16030	LGD/HGD	-	Rectum
27											H17-18711	High risk	Inflamed	Tranverso
28											H17-18712	High risk	Inflamed	Descendente
29											H17-18713	LGD	-	Rectum
30											H17-18714	High risk	Inflamed	Rectum
31		CAC4	Female	1937	1981	44	UC	No	No	Pancolitis	H12/14040	LGD	-	Splenic flexure
32											H12/14041	LGD	-	Descendente
33											H12/14042	LGD	-	Descendente
34											H12/26020	High risk	Inflamed	Descendente
35											H16-16388	LGD	-	Splenic flexure/descendente
36											H16-16389	LGD	-	Splenic flexure/descendente
37		CAC5	Male	1972	1994	22	UC	No	No	Left-side colitis	H13/11659	HGD	-	Rectum
38											2 H13/19102	High risk	No inflammation	Total proctocolectomy
39											3 H13/19102	High risk	No inflammation	Total proctocolectomy
40											H15-24505	High risk	Inflamed	Rectum
41		CAC6	Male	1977	2001	24	UC	Yes	No	Pancolitis	H08/11146	HGD	-	Sigmoid
42											2 H08/11140	High risk	Inflamed	Apêndice
43											7 H08/11140	High risk	Inflamed	Total colectomy
44											13 H08/11140	LGD	-	Total colectomy
45											14 H08/11140	LGD	-	Total colectomy
46											15 H08/11140	LGD	-	Total colectomy
47											16 H08/11140	LGD	-	Total colectomy
48		CAC7	Male	1939	2011	72	CD	No	No	Pancolitis	H14-13841	High risk	Inflamed	Rectum
49											H14-17279	LGD	-	Cecum
50											NF1 H15-11717	LGD/HGD	-	Segmentar colectomy
51											NF2 H15-11717	LGD	-	Segmentar colectomy
52											NF3 H15-11717	High risk	Inflamed	Segmentar colectomy
53		CAC10	Female	1962	1985	23	CD	No	No	Crohn - segmentar	H09/20434	High risk	Inflamed	Transverse
54											H09/20435	High risk	Inflamed	Descendente
55											H09/20436	High risk	Inflamed	Sigmoid
56											H11/16738	High risk	No inflammation	Cecum
57											H11/16739	High risk	No inflammation	Ascendente
58											H11/16740	High risk	Inflamed	Transverse
59											H11/16741	High risk	No inflammation	Ascendente
60											H11/16742	High risk	Inflamed	Sigmoid
61											H16-09713	High risk	Inflamed	Transverse
62											H16-09714	High risk	Inflamed	Descendente
63											H16-09715	High risk	Inflamed	Ascendente
64		CAC12	Male	1965	2009	44	UC	No	No	Left-side colitis	F1/ H14-12423	Low Risk	Inflamed	Rectum
65		CAC13	Male	1948	2003	55	CD	No	No	Left-side colitis	H10/10025	Intermediate Risk	Inflamed	Hepatic flexure
66											H10/10026	Intermediate Risk	Inflamed	Hepatic flexure
67		CAC14	Male	1949	1991	42	UC	No	No	Left-side colitis	H14/02687	Low Risk	Inflamed	Descendente or rectum
68											H19-15136	Low Risk	No inflammation	Ascendente
69											H19-15137	Low Risk	No inflammation	Transverse
70											H19-15138	Low Risk	No inflammation	Descentente
71											H19-15139	Low Risk	No inflammation	Sigmoid
72											H19-15140	Low Risk	No inflammation	Rectum
73		CAC15	Female	1957	1980	23	UC	No	No	Pancolitis	H10/5951	Intermediate Risk	Inflamed	Cecum
74											H10/5952	Intermediate Risk	Inflamed	Ascendente
75											H10/5953	Intermediate Risk	Inflamed	Transverse
76											H10/5954	Intermediate Risk	Inflamed	Descendente
77											H10/5955	Intermediate Risk	Inflamed	Sigmoid
78											H10/5956	Intermediate Risk	Inflamed	Rectum
79		CAC16	Male	1965	2004	39	UC	No	No	Left-side colitis	H12/08231	Intermediate Risk	No inflammation	Ascendente
80											H12/08232	Intermediate Risk	Inflamed	Transverse
81											H12/08233	Intermediate Risk	Inflamed	Rectum
82		CAC17	Male	1958	2011	53	UC	No	No	Left-side colitis	H11/14040	Low Risk	Inflamed	Rectum/Sigmoid
83											H16-17914	Low Risk	Inflamed	Rectum/Sigmoid
84		CAC18	Male	1936	1999	63	UC	Yes	No	Pancolitis	H14-18991	LGD	-	Ascendente
85											H14-18992	High risk	No inflammation	Rectum
86											H19-00386	High risk	Inflamed	?
87		CAC19	Female	1967	1997	30	CD	No	No	Pancolitis	H09/18175	Low risk	No inflammation	Ascendente
88											H09/18176	Low risk	Inflamed	Transverse
89											H09/18177	Low risk	Inflamed	Descendente
90											H09/18178	Low risk	Inflamed	Sigmoid
91											H09/18179	Low risk	Inflamed	Rectum
92											H09/18180	Low risk	Inflamed	Rectum
93		CAC21	Male	1945	1997	52	UC	No	No	Pancolitis	H10/305	Intermediate Risk	Inflamed	Rectum
94		CAC22	Male	1952	1997	45	UC	No	No	Left-side colitis	H13/22867	High risk	Inflamed	Ascendente/ Sigmoid/ rectum
95											H13/22868	LGD	-	Descendente
96		CAC23	Male	1946	1983	37	UC	No	No	Pancolitis	H10/3515	Intermediate Risk	Inflamed	Cecum
97											H10/3516	Intermediate Risk	No inflammation	Ascendente
98											H10/3517	Intermediate Risk	No inflammation	Transverse
99											H10/3519	Intermediate Risk	No inflammation	Sigmoid
100											H10/3520	Intermediate Risk	No inflammation	Rectum
101											H10/3521	Intermediate Risk	Inflamed	Sigmoid
102											H12/06704	Intermediate Risk	Inflamed	Sigmoid
103											H15-01835	Intermediate Risk	No inflammation	Rectum
104											H16-09219	Intermediate Risk	Inflamed	Sigmoid
105		CAC24	Male	1947	1981	34	UC	No	No	Pancolitis	H13/06553	Intermediate Risk	Inflamed	Ascendente
106											H13/06554	Intermediate Risk	Inflamed	Transverse
107											H13/06555	Intermediate Risk	Inflamed	Descendente
108											H13/06556	Intermediate Risk	Inflamed	Sigmoid
109											H13/06557	Intermediate Risk	Inflamed	Rectum
110		CAC25	Male	1968	2004	36	UC	No	No	Pancolitis	H11/21217	Intermediate Risk	Inflamed	Ascendente
111											H11/21218	Intermediate Risk	Inflamed	Transverse
112											H11/21219	Intermediate Risk	Inflamed	Sigmoid
113											H11/21220	Intermediate Risk	Inflamed	Rectum
114		CAC26	Female	1938	1997	59	UC	No	No	Left-side colitis	H09/4872	Low risk	Inflamed	Sigmoid or rectum
115		CAC28	Female	1957	2004	47	UC	No	No	Left-side colitis	H08/15096	Low risk	Inflamed	Descendente
116											H08/15097	Low risk	Inflamed	Sigmoid
117											H08/15098	Low risk	Inflamed	Rectum
118											H10/18786	Low risk	Inflamed	Descendente
119											H10/18787	Low risk	Inflamed	Sigmoid
120											H10/18788	Low risk	Inflamed	Rectum
121											H19/14962	Low risk	Inflamed	Descendente
122		CAC29	Female	1943	2001	58	UC	No	No	Pancolitis	H16-13189	Intermediate Risk	Inflamed	Sigmoid
123		CAC30	Male	1993	2012	19	UC	No	No	Pancolitis	H17-02757	Intermediate Risk	Inflamed	Descendente
124		CAC31	Female	1969	2001	32	UC	No	No	Left-side colitis	H14-23665	Intermediate Risk	No inflammation	Sigmoid
125		CAC32	Female	1963	1998	35	UC	No	No	Pancolitis	H09-18622	Intermediate Risk	Inflamed	Ascendente
126											H09-18623	Intermediate Risk	No inflammation	Hepatic flexure
127											H09-18624	Intermediate Risk	Inflamed	Transverse
128											H09-18625	Intermediate Risk	Inflamed	Descendente
129											H09-18626	Intermediate Risk	Inflamed	Sigmoid
130											H09-18627	Intermediate Risk	Inflamed	Rectum
131		CAC33	Female	1960	2000	40	UC	No	No	Pancolitis	H17-21547	Low risk	Inflamed	Ascendente/Transverse
132											H17-21548	Low risk	Inflamed	Sigmoid/Descendente
133											H17-21549	Low risk	No inflammation	Rectum
134											H17-21550	Low risk	Inflamed	Rectum
135		CAC34	Female	1974	1994	20	CD	Yes	No	Pancolitis	H12/17008	Intermediate Risk	Inflamed	Cecum/Ascendente
136											H12/17009	Intermediate Risk	No inflammation	Rectum/Sigmoid
137											H14-17992	Intermediate Risk	Inflamed	?
138		CAC35	Female	1973	1996	23	UC	No	No	Pancolitis	H09/3584	Intermediate Risk	Inflamed	Transverse
139											H09/3585	Intermediate Risk	Inflamed	Descendente
140											H09/3586	Intermediate Risk	Inflamed	Sigmoid
141											H09/3587	Intermediate Risk	Inflamed	Rectum
142											H16/13160	Intermediate Risk	Inflamed	Ascendente
143		CAC36	Male	1965	1994	29	UC	No	No	Left-side colitis	H08/2931	Low risk	Inflamed	Sigmoid
144											H08/2932	Low risk	Inflamed	Sigmoid
145											H08/2933	Low risk	Inflamed	Rectum
146											H15-22938	Low risk	Inflamed	Sigmoid
147		CAC37	Female	1958	1993	35	UC	No	No	Left-side colitis	H09/13069	Low risk	No inflammation	Cecum
148											H09/13071	Low risk	Inflamed	Ascendente
149											H09/13072	Low risk	Inflamed	Ascendente
150											H09/13073	Low risk	Inflamed	Descendente
151											H09/13074	Low risk	Inflamed	Sigmoid
152											H09/13075	Low risk	Inflamed	Rectum
153		CAC41	Female	1983	2002	19	UC	No	No	Pancolitis	H09/7235	Intermediate Risk	Inflamed	Descendente
154											H09/7236	Intermediate Risk	Inflamed	Sigmoid
155											H09/7237	Intermediate Risk	Inflamed	Rectum
156	HCSC	Subject 1	Male	1983	1999	16	UC	Yes	No	Pancolitis	12B10278	High risk	Inflamed	Rectum
157											17B20333	High risk	Inflamed	Rectum
158		Subject 2	Female	1982	2016	34	UC	Yes	No	Pancolitis	20B5561	LGD	-	Sigmoid
159		Subject 3	Male	1950	1993	43	UC	No	No	Pancolitis	12B14529	High risk	No inflammation	Sigmoid
160											15B17768	High risk	Inflamed	Ascendente
161		Subject 4	Male	1938	2017	79	UC	Yes	No	Left-side colitis	18B28318	High risk	Inflamed	Rectum
162											20B 9847	High risk	Inflamed	Sigmoid
163		Subject 5	Female	1995	2001	6	UC	Yes	No	Pancolitis	11B15548	High risk	No inflammation	Ascendente
164											18B27368	High risk	Inflamed	Rectum
165		Subject 6	Male	1941	1984	43	UC	No	No	Pancolitis	04B9880	LGD	-	Sigmoid
166											10B2230-1	CRC	-	Transverse
167		Subject 7	Male	1984	2004	20	UC	Yes	No	Left-side colitis	04B18180	High risk	Inflamed	Sigmoid
168		Subject 8	Male	1949	2006	57	UC	No	No	Left-side colitis	21B13376-2	High risk	Inflamed	Rectum
169											21B879-A2	CRC	-	Rectum
170		Subject 9	Male	1941	2007	66	UC	No	No	Left-side colitis	12B5818-3	High risk	Inflamed	Sigmoid
171											13B8972-3	CRC	-	Sigmoid
172		Subject 10	Male	1951	2000	49	UC	Yes	No	Pancolitis	3B3413	High risk	Inflamed	Ascendente
173											4B5344	LGD	-	Rectum
174											17B18395	CRC	-	Ascendente
175		Subject 11	Male	1943	2001	58	UC	No	No	Pancolitis	12B19195-23	High risk	Inflamed	Transverse
176											12B19195-16	LGD	-	Ascendente
177											12B19195-7	CRC	-	Transverse
178		Subject 12	Female	1938	2016	78	UC	No	No	Left-side colitis	16B24681-3	High risk	Inflamed	Rectum
179											17B8145-A3	CRC	-	Rectum
180		Subject 13	Female	1932	1985	53	UC	No	No	Pancolitis	2B14241	High risk	Inflamed	Sigmoid
181											11B7639-4	CRC	-	Rectum
182		Subject 14	Female	1968	2001	33	UC	No	No	Left-side colitis	01B16566-C	Dysplasia	-	Rectum
183											19B1469-A	Dysplasia	-	Rectum
184		Subject 15	Male	1943	2010	67	UC	No	No	Pancolitis	19B2363-A	LGD	-	Cecum
185											19B2363-D	High risk	Inflamed	Rectum
186		Subject 16	Male	1960	2002	42	UC	Yes	No	Left-side colitis	7B17962-3	Dysplasia	-	Sigmoid
187											19B2501-D	High risk	Inflamed	Sigmoid
188		Subject 17	Male	1990	2009	19	UC	No	No	Left-side colitis	19B137	High risk	Inflamed	Rectum
189		Subject 18	Female	1988	2014	26	UC	Yes	No	Pancolitis	14B8950	High risk	Inflamed	Sigmoid
190											19B 805	High risk	Inflamed	Sigmoid

## Sheet: Suppl. Table 2
	ad		Numbers	Frequencies
	PATIENTS	UC	46	90.1961
		CD	5	9.80392
	GENDER	F	21	41.1765
		M	30	58.8235
	AGE AT DIAGNOSIS	5-20	7	13.7255
		21-30	9	17.6471
		30-40	12	23.5294
		40-50	9	17.6471
		>50	14	27.451
	UNDER BIOLOGICS	Yes	12	23.5294
		No	39	76.4706
	PRESENCE OF PSC	Yes	1	1.96078
		No	50	98.0392
	DISEASE EXTENSION	Left-side colitis	20 (1CD)	40
		Pancolitis	30 (3CD)	60

## Sheet: Suppl. Table 3
	Antibodies /Lectin	Conjugation	Species	Clone	Dilution	Supplier
	L-PHA	FITC	-	-	1:1000	Vector Laboratories
	GNA	Biotin	-	-	1:1000	Vector Laboratories
	SNA	Cy5	-	-	1:1000	Vector Laboratories
	Streptavidin	PE	-	-	1:200	BioLegend
	Streptavidin	Spark blue 550	-	-	1:300	BioLegend
	FVD	APC-eFluor780	-	-	1:2000	Invitrogen
	CD45	FITC	Mouse	30-F11	1:400	Invitrogen
	CD3ε	PerCP-Cy5.5	Mouse	145-2C11	1:100	BioLegend
	CD4	eFluor450	Mouse	RM4-5	1:300	Invitrogen
	CD8a	PE-Cy7	Mouse	53-6.7	1:500	Invitrogen
	γδTCR	APC	Mouse	eBioGL3	1:400	Invitrogen
	PD-1	PE	Mouse	J43	1:200	Invitrogen
	RORγT	PE-Cy7	Mouse	B2D	1:200	Invitrogen
	EpCam	Brilliant Violet 421	Mouse	G8.8	1:100	BioLegend
	MCH-I	eFluor450	Mouse	AF6-88.5.5.3	1:300	Invitrogen
	PD-L1	PerCP/Cy-5.5.	Mouse	10F.9G2	1:100	BioLegend
	CD45	APC-Fire810	Human	HI30	1:400	BioLegend
	CD3	BV605	Human	17A2	1:100	BioLegend
	CD8	BV711	Human	RPA-T8	1:400	BioLegend
	γδTCR	PE-Fire700	Human	B1	1:200	BioLegend
	IFNγ	PE	Human	4S.B3	1:400	Invitrogen

## Sheet: Suppl. Table 4
	Gene	AvgExp	logFC(Normal-CAC)	adjPval(Normal-CAC)
	DPAGT1	6.82946	0.194291	0.571373
	ALG1	5.17584	0.150864	0.411988
	ALG10	3.37159	0.135864	0.282572
	ALG10B	3.68466	0.233705	0.431147
	ALG12	4.66449	-0.247391	0.392042
	ALG13	6.48033	0.390979	0.252475
	ALG14	6.82931	0.491787	0.17933
	ALG2	8.18073	0.316775	0.295079
	ALG3	6.2724	-0.338996	0.140757
	ALG5	8.9846	0.862392	0.00440947
	ALG6	6.86221	0.896465	0.0145821
	ALG8	7.32388	0.733769	0.0308909
	ALG9	6.07705	0.550992	0.012702
	MAN1A1	6.43902	1.30486	0.0101938
	MAN1A2	3.52136	0.310834	0.120689
	MAN1B1	5.79687	0.0234793	0.916518
	MAN1C1	4.16292	0.192748	0.554355
	MGAT1	6.3204	0.66419	0.0335103
	MAN2A1	8.63918	0.268198	0.374616
	MAN2A2	6.59167	0.225872	0.459243
	MAN2B1	6.09996	0.08169	0.838825
	MAN2B2	6.09628	0.241428	0.473534
	MAN2C1	5.82677	-0.327965	0.214616
	MGAT2	4.10344	0.416857	0.10796
	MGAT3	3.74213	0.0464891	0.845454
	MGAT4A	3.242	-0.107492	0.664279
	MGAT4B	7.63752	-1.24453	0.0740983
	MGAT4C	3.25296	-0.0862878	0.766455
	MGAT5	4.44034	-0.442609	0.0540465
	MGAT5B	3.48548	-0.270679	0.161312
	B3GALT1	3.06648	-0.218621	0.217134
	B3GALT2	3.74739	-0.186168	0.228447
	B3GALT4	5.05265	-0.211138	0.519283
	B3GALT5	4.41127	0.369204	0.34626
	B3GALT6	6.29886	0.831047	0.0134773
	B4GALT1	3.37922	-0.240991	0.108124
	B4GALT2	5.5768	-0.343266	0.152803
	B4GALT3	6.20488	0.957461	0.0226672
	B4GALT4	7.33093	0.283767	0.562209
	B4GALT5	7.80716	-0.153903	0.647492
	B4GALT6	4.56637	-0.029996	0.874929
	B4GALT7	3.76421	0.0549301	0.793391
	POMGNT1	5.08916	-0.247602	0.335572
	POMT1	5.32555	-0.470504	0.0336619
	POMT2	4.79065	0.0192166	0.914886
	POFUT1	4.25476	-0.373081	0.0482312
	POFUT2	4.8941	-0.102168	0.65127
	GALNT1	8.97732	0.170021	0.603299
	GALNT10	5.02701	0.409455	0.0895186
	GALNT11	6.9533	0.0656386	0.805918
	GALNT12	8.68906	-1.73416	0.00607735
	GALNT13	3.58585	-0.110928	0.688848
	GALNT14	3.16205	-0.116804	0.519084
	GALNT2	5.86726	0.993419	0.0372136
	GALNT3	9.35002	0.100354	0.893744
	GALNT4	8.77154	0.42519	0.414936
	GALNT5	6.79774	0.991021	0.111578
	GALNT6	5.89352	0.375297	0.58056
	GALNT7	9.83307	-0.0964004	0.82796
	GALNT8	5.14597	0.206383	0.631232
	GALNT9	4.19262	-0.282938	0.239081
	B3GALNT1	3.23835	0.324939	0.106718
	B3GALNT2	3.6242	0.228923	0.264961
	ST3GAL1	5.41968	0.316125	0.18512
	ST3GAL2	5.12377	-0.198484	0.227665
	ST3GAL3	3.06164	-0.217573	0.23809
	ST3GAL4	5.85971	0.538814	0.225351
	ST3GAL5	5.90845	0.810182	0.00357887
	ST3GAL6	3.76092	0.160123	0.546593
	ST6GAL1	8.20426	0.831103	0.132056
	ST6GAL2	2.91489	-0.197046	0.116947
	ST6GALNAC1	10.1117	-0.713858	0.287639
	ST6GALNAC2	3.99903	0.449036	0.246716
	ST6GALNAC3	3.57203	0.343813	0.102432
	ST6GALNAC4	4.74824	0.32343	0.282621
	ST6GALNAC5	3.78774	-0.0550664	0.75243
	ST6GALNAC6	6.93909	-0.569158	0.0477295
	ST8SIA1	3.27172	-0.104302	0.59904
	ST8SIA2	3.62228	-0.345381	0.141874
	ST8SIA3	3.16012	-0.102736	0.401578
	ST8SIA4	2.94003	-0.107951	0.326999
	ST8SIA5	3.20402	-0.164997	0.228046
	FUT1	3.56689	0.0959624	0.639024
	FUT2	5.70145	0.788561	0.119623
	FUT3	6.28112	-0.619672	0.360166
	FUT4	6.84008	0.393535	0.494966
	FUT5	4.50633	-0.148514	0.430012
	FUT6	4.52369	-0.467402	0.0868097
	FUT7	3.26454	0.0149152	0.941658
	FUT8	6.09357	2.34534	0.000598896
	FUT9	3.15179	-0.17632	0.106994
	FUT10	4.53132	-0.133755	0.351737
	FUT11	3.70954	0.438296	0.131967
	CD209	3.98304	0.388439	0.042632
	CLEC7A	4.86479	1.13541	0.00406712
	CLEC4E	3.19353	0.0977469	0.538934
	MRC1 /// MRC1L1	8.74523	2.08495	4.55118e-05
	CLEC4C	3.51002	-0.326182	0.0300796
	CLEC4M	3.39577	-0.114483	0.525
	CLEC4A	5.31715	1.83852	0.00125998
	CLEC10A	5.99494	0.39658	0.224758
	CD207	3.0274	-0.0233267	0.888971
	MRC2	4.77743	-0.355619	0.238572
	CLEC3B	7.5864	0.893028	0.0582879
	CLEC1B	3.0072	-0.221116	0.0761752
	ASGR1	3.46457	0.0169009	0.923908
	ASGR2	3.79451	0.154449	0.46375
	LY75	7.43754	0.279043	0.597155
	CLEC12A	3.22955	0.13649	0.163384
	CLEC4D	3.99436	0.171467	0.632868
	CLEC16A	4.3117	-0.324242	0.167836
	CLEC2D	3.4749	0.48948	0.225051
	CLEC5A	3.46579	0.101255	0.613031
	CLEC11A	4.30942	-0.380791	0.137985
	CLEC4G	3.88055	-0.184541	0.590767
	CLEC2B	3.38171	0.501601	0.0490998
	CLEC14A	5.69945	0.597551	0.000592233
	CLEC1A	5.22508	0.523636	0.0617776
	CLEC3A	2.9742	0.0223586	0.897743
	CLEC18A /// CLEC18B /// CLEC18C	3.18904	-0.145319	0.393502
	CLEC12B	3.11294	-0.194699	0.175425
	CLEC4F	3.15752	0.0428357	0.688723
	CLEC2L	4.11877	-0.312169	0.178192
	MBL2	3.6759	-0.480378	0.0407048
	CLECL1	3.5716	-0.435048	0.051893
	LGALS3	6.6978	-0.369934	0.669076
	LGALS1	10.3203	0.930066	0.00581793
	LGALS9	7.48471	-0.862271	0.114137
	LGALS8	7.18345	0.452136	0.0365724
	LGALS7 /// LGALS7B	3.59731	-0.139544	0.490252
	LGALS2	8.0808	-1.72674	0.00854823
	LGALS4	12.212	-1.03307	0.0914931
	LGALS13	3.23338	0.0634144	0.627808
	LGALS12	3.54832	0.287327	0.15346
	LGALS14	3.3493	-0.365586	0.00666594
	SIGLEC7	4.16686	0.447723	0.0767811
	SIGLEC11	3.09176	-0.174648	0.289601
	SIGLEC16	3.88457	0.0618604	0.736514
	SIGLEC9	3.39259	-0.0770514	0.636965
	CD22	4.10303	0.676372	0.0569771
	SIGLEC1	4.18498	-0.386975	0.193717
	CD33	3.85346	0.23967	0.0887027
	SIGLEC5	3.5829	0.16847	0.408678
	SIGLEC8	4.39599	-0.140119	0.337175
	SIGLEC15	3.98923	-0.0916043	0.69152
	NEU1	6.83026	-0.205532	0.386498
	NEU3	4.23273	-0.358599	0.170123
	NEU2	3.28276	-0.256217	0.143403
	NEU4	4.45423	-0.742485	0.00294693
	GAA	6.69647	0.618353	0.0655663
	GANAB	8.19827	-0.290067	0.39733
	GANC	3.37178	0.131845	0.483582
	MANBA	6.28615	0.46072	0.0469661
	MANEA	4.17647	1.01596	0.0560176
	ENGASE	5.70683	-1.2291	0.00210998
	FUCA1	5.59679	0.245417	0.18563
	FUCA2	7.69299	0.208981	0.300273
	GLA	7.13657	0.881473	0.00461902
	GNE	8.82862	-0.26692	0.60664
	GALE	4.68244	-0.146658	0.525644
	SLC35A3	8.39251	-0.148031	0.786666
	SLC35B4	5.52289	1.03141	0.000353268
	SLC35D2	7.24437	-0.435303	0.240588

## Sheet: Suppl. Table 5
	Glycogene	Tcell marker	r	FDR adjusted p-val
	FUT8	STAT5B	-0.111096	0.755692
	MGAT1	STAT5B	0.044186	0.904807
	ST6GAL1	STAT5B	-0.107808	0.76164
	MGAT2	STAT5B	-0.141624	0.706629
	MAN2A1	STAT5B	-0.357802	0.23275
	MGAT5	STAT5B	-0.481774	0.0844567
	MGAT3	STAT5B	-0.449082	0.109172
	ST3GAL1	STAT5B	0.133497	0.723049
	FUT2	STAT5B	0.130108	0.725025
	MAN2B1	STAT5B	-0.170517	0.625557
	FUT8	STAT6	-0.46615	0.0962177
	MGAT1	STAT6	0.260798	0.41341
	ST6GAL1	STAT6	-0.231987	0.481363
	MGAT2	STAT6	-0.14583	0.698843
	MAN2A1	STAT6	-0.0846444	0.813078
	MGAT5	STAT6	0.157467	0.664431
	MGAT3	STAT6	-0.352789	0.241129
	ST3GAL1	STAT6	0.0619042	0.869769
	FUT2	STAT6	-0.00302477	0.995575
	MAN2B1	STAT6	0.630367	0.0146909
	FUT8	CD4	0.532907	0.0496181
	MGAT1	CD4	0.784714	0.000980237
	ST6GAL1	CD4	0.587243	0.0277464
	MGAT2	CD4	0.206796	0.540969
	MAN2A1	CD4	0.326566	0.283522
	MGAT5	CD4	-0.177118	0.607303
	MGAT3	CD4	-0.00617075	0.987844
	ST3GAL1	CD4	0.489117	0.0797374
	FUT2	CD4	0.359004	0.23156
	MAN2B1	CD4	0.709189	0.00478054
	FUT8	TCF7	-0.126389	0.725691
	MGAT1	TCF7	-0.182405	0.59623
	ST6GAL1	TCF7	0.00859723	0.983757
	MGAT2	TCF7	0.475356	0.0899871
	MAN2A1	TCF7	-0.108191	0.76164
	MGAT5	TCF7	0.660166	0.00884131
	MGAT3	TCF7	0.527974	0.0524035
	ST3GAL1	TCF7	-0.0318387	0.933904
	FUT2	TCF7	0.181681	0.59623
	MAN2B1	TCF7	-0.0480753	0.902174
	FUT8	CD3E	0.460667	0.100307
	MGAT1	CD3E	0.494709	0.0758742
	ST6GAL1	CD3E	0.650677	0.0100618
	MGAT2	CD3E	0.160528	0.65844
	MAN2A1	CD3E	0.357259	0.23275
	MGAT5	CD3E	-0.237605	0.469661
	MGAT3	CD3E	-0.141565	0.706629
	ST3GAL1	CD3E	0.585407	0.0283037
	FUT2	CD3E	0.570178	0.0345709
	MAN2B1	CD3E	0.27045	0.395157
	FUT8	CD8A	0.498349	0.0740793
	MGAT1	CD8A	0.66406	0.0083754
	ST6GAL1	CD8A	0.551567	0.0419036
	MGAT2	CD8A	0.333244	0.27192
	MAN2A1	CD8A	0.259174	0.415418
	MGAT5	CD8A	-0.111387	0.755692
	MGAT3	CD8A	-0.0858498	0.811785
	ST3GAL1	CD8A	0.571498	0.0342093
	FUT2	CD8A	0.564765	0.0361459
	MAN2B1	CD8A	0.460249	0.100307
	FUT8	STAT4	0.832522	0.000330911
	MGAT1	STAT4	0.574947	0.0327834
	ST6GAL1	STAT4	0.73016	0.00343994
	MGAT2	STAT4	0.324446	0.287194
	MAN2A1	STAT4	0.592366	0.0256647
	MGAT5	STAT4	-0.317988	0.297133
	MGAT3	STAT4	0.0268308	0.948427
	ST3GAL1	STAT4	0.26193	0.41278
	FUT2	STAT4	0.438385	0.118895
	MAN2B1	STAT4	0.232719	0.481363
	FUT8	CD27	0.617323	0.0177065
	MGAT1	CD27	0.660748	0.00884131
	ST6GAL1	CD27	0.873334	6.8e-05
	MGAT2	CD27	0.182286	0.59623
	MAN2A1	CD27	0.514004	0.0618084
	MGAT5	CD27	-0.131024	0.725025
	MGAT3	CD27	-0.103637	0.771387
	ST3GAL1	CD27	0.416931	0.145191
	FUT2	CD27	0.440575	0.117455
	MAN2B1	CD27	0.483846	0.0834033
	FUT8	IL2RA	0.700096	0.00528397
	MGAT1	IL2RA	0.111224	0.755692
	ST6GAL1	IL2RA	0.500049	0.0730111
	MGAT2	IL2RA	0.137627	0.715792
	MAN2A1	IL2RA	0.320729	0.293331
	MGAT5	IL2RA	-0.42337	0.138809
	MGAT3	IL2RA	-0.113835	0.755692
	ST3GAL1	IL2RA	0.393549	0.176577
	FUT2	IL2RA	0.250454	0.435877
	MAN2B1	IL2RA	-0.191403	0.581123
	FUT8	CD3G	0.481673	0.0844567
	MGAT1	CD3G	0.695496	0.00528397
	ST6GAL1	CD3G	0.569485	0.0345769
	MGAT2	CD3G	-0.00917133	0.983757
	MAN2A1	CD3G	0.465981	0.0962177
	MGAT5	CD3G	-0.15918	0.660784
	MGAT3	CD3G	-0.131024	0.725025
	ST3GAL1	CD3G	0.474894	0.0899871
	FUT2	CD3G	0.467332	0.096004
	MAN2B1	CD3G	0.56851	0.0347475
	FUT8	STAT3	0.460363	0.100307
	MGAT1	STAT3	0.316687	0.298875
	ST6GAL1	STAT3	0.442538	0.115583
	MGAT2	STAT3	0.119502	0.742759
	MAN2A1	STAT3	0.156569	0.665163
	MGAT5	STAT3	-0.485644	0.0827693
	MGAT3	STAT3	-0.38988	0.181091
	ST3GAL1	STAT3	0.399399	0.16735
	FUT2	STAT3	0.330075	0.27799
	MAN2B1	STAT3	-0.0783259	0.830254
	FUT8	CD69	0.726633	0.00343994
	MGAT1	CD69	0.368697	0.212691
	ST6GAL1	CD69	0.45085	0.108442
	MGAT2	CD69	0.0857435	0.811785
	MAN2A1	CD69	0.222685	0.505052
	MGAT5	CD69	-0.454118	0.105035
	MGAT3	CD69	0.110904	0.755692
	ST3GAL1	CD69	0.470462	0.0937156
	FUT2	CD69	0.250526	0.435877
	MAN2B1	CD69	-0.126403	0.725691
	FUT8	CD247	0.691001	0.00566103
	MGAT1	CD247	0.666197	0.00825878
	ST6GAL1	CD247	0.706362	0.00500822
	MGAT2	CD247	0.313537	0.305216
	MAN2A1	CD247	0.546023	0.0443772
	MGAT5	CD247	-0.195826	0.570542
	MGAT3	CD247	-0.0331861	0.932019
	ST3GAL1	CD247	0.562268	0.0372372
	FUT2	CD247	0.652638	0.00994522
	MAN2B1	CD247	0.385126	0.185677
	FUT8	CD3D	0.6053	0.0210791
	MGAT1	CD3D	0.687508	0.00579595
	ST6GAL1	CD3D	0.698573	0.00528397
	MGAT2	CD3D	0.231235	0.481721
	MAN2A1	CD3D	0.62449	0.0158267
	MGAT5	CD3D	-0.00182214	0.996757
	MGAT3	CD3D	0.0121535	0.981701
	ST3GAL1	CD3D	0.545936	0.0443772
	FUT2	CD3D	0.628013	0.0151801
	MAN2B1	CD3D	0.541133	0.0468348
	FUT8	KLRB1	0.700162	0.00528397
	MGAT1	KLRB1	0.607655	0.0204387
	ST6GAL1	KLRB1	0.560188	0.0379246
	MGAT2	KLRB1	0.138424	0.715485
	MAN2A1	KLRB1	0.501046	0.0726443
	MGAT5	KLRB1	-0.385575	0.185677
	MGAT3	KLRB1	0.0564786	0.883521
	ST3GAL1	KLRB1	0.240606	0.464246
	FUT2	KLRB1	0.343603	0.250968
	MAN2B1	KLRB1	0.291593	0.346509
	FUT8	TRGV5	-0.44858	0.109172
	MGAT1	TRGV5	-0.372942	0.205409
	ST6GAL1	TRGV5	-0.39199	0.178331
	MGAT2	TRGV5	-0.0339449	0.932019
	MAN2A1	TRGV5	-0.179013	0.603073
	MGAT5	TRGV5	0.653793	0.00985224
	MGAT3	TRGV5	0.326795	0.283522
	ST3GAL1	TRGV5	0.239407	0.466006
	FUT2	TRGV5	-0.319685	0.294428
	MAN2B1	TRGV5	-0.0406714	0.914309
	FUT8	CTLA4	0.664735	0.0083754
	MGAT1	CTLA4	0.348972	0.246766
	ST6GAL1	CTLA4	0.644094	0.0114051
	MGAT2	CTLA4	0.373245	0.205409
	MAN2A1	CTLA4	0.312709	0.305739
	MGAT5	CTLA4	-0.115548	0.754415
	MGAT3	CTLA4	0.21405	0.529161
	ST3GAL1	CTLA4	0.348443	0.246766
	FUT2	CTLA4	0.539557	0.0475053
	MAN2B1	CTLA4	0.0757013	0.831648

## Sheet: Suppl. Table 6
	Gene	AvgExp	logFC(Inf-LGD)	adjPval(Inf-LGD)	logFC(Inf-HGD)	adjPval(Inf-HGD)	logFC(Inf-Carc)	adjPval(Inf-Carc)
	Alg1	7.75368	-0.241017	0.134352	-0.0975525	0.489409	-0.173841	0.276166
	Alg10b	6.86692	0.169638	0.505471	0.399117	0.034641	0.381882	0.0868454
	Alg11	7.70376	0.224177	0.162069	0.309169	0.0185667	0.379231	0.0155963
	Alg12	7.0464	-0.0334002	0.864267	-0.0972425	0.447626	-0.112435	0.462172
	Alg13	5.8676	0.366013	0.0670851	0.446395	0.00824075	0.0573313	0.81191
	Alg14	8.58947	0.17107	0.359382	0.205256	0.15547	-0.124481	0.502272
	Alg2	7.9954	0.205077	0.226432	0.225512	0.0944373	0.0467364	0.815415
	Alg3	7.57251	0.297795	0.0966833	0.243546	0.0941405	-0.0324867	0.885682
	Alg5	8.9525	-0.418788	0.0291429	-0.197586	0.208868	-0.0974315	0.643156
	Alg6	5.42101	1.06985	0.00227966	1.5956	1.23025e-05	1.61568	6.84706e-05
	Alg8	7.02936	0.497538	0.0242881	0.328725	0.0643649	0.102473	0.675608
	Alg9	7.76125	0.721623	0.00272165	0.667666	0.000977412	0.484047	0.0259088
	Asgr1	3.60655	0.023027	0.921257	-0.106608	0.474428	-0.118112	0.508965
	Asgr2	5.06946	-0.0556733	0.865705	0.127155	0.567147	-0.0383318	0.904757
	B3galnt1	6.96354	-1.59066	0.000163435	-2.0221	2.33596e-06	-1.84683	3.38467e-05
	B3galnt2	7.41134	0.047152	0.879489	-0.12595	0.54363	-0.464164	0.039447
	B3galt1	4.0551	0.148286	0.53808	-0.0435595	0.839247	-0.152692	0.500669
	B3galt4	6.79711	-0.0404376	0.827872	-0.123336	0.311808	-0.106372	0.481965
	B3galt5	9.92353	2.27843	0.0382849	2.50689	0.00706474	2.66764	0.0141261
	B3galt6	6.29496	0.0601952	0.767523	0.0994608	0.493814	-0.0158286	0.942447
	Cd207	6.02207	0.099888	0.686853	-0.00449264	0.98367	0.0545887	0.830802
	Cd22	9.13067	-1.05428	0.224108	-0.560733	0.448113	-0.870067	0.30709
	Cd33	7.00129	-1.11817	0.000949679	-1.43157	1.64576e-05	-1.25767	0.000271046
	Clec10a	6.74988	-2.54541	2.58795e-05	-2.92934	7.30534e-07	-2.86924	6.64371e-06
	Clec11a	6.92529	0.270883	0.237202	0.30525	0.0934922	0.315314	0.146154
	Clec12b	4.15917	-0.30802	0.211299	-0.157623	0.455023	-0.315751	0.180336
	Clec14a	7.33884	-1.7277	1.10737e-05	-1.87332	5.36404e-07	-1.86171	3.90381e-06
	Clec16a	5.34196	-0.0500892	0.814221	-0.132709	0.348508	-0.328858	0.0415452
	Clec18a	5.32878	0.0351305	0.885918	0.0362045	0.842784	0.00678307	0.97844
	Clec1a	5.82921	-0.499739	0.00288965	-0.492997	0.00061832	-0.688463	0.000183608
	Clec1b	3.783	-1.45409	0.00918218	-1.32607	0.00430367	-1.23516	0.0198869
	Clec2d	10.3634	-0.760454	0.068141	-0.60875	0.0729721	-0.707835	0.0786614
	Clec2l	6.09009	-0.196244	0.250475	-0.0856837	0.56578	-0.0617711	0.750033
	Clec3b	8.28219	0.360718	0.634656	0.350779	0.547054	0.602418	0.363682
	Clec4d	7.68464	-2.98707	0.0203224	-3.88989	0.000828319	-3.9523	0.00280758
	Clec4e	6.70379	-2.45721	0.106752	-3.44261	0.00745642	-4.18585	0.00647998
	Clec4f	5.42857	0.0655911	0.80084	-0.0111129	0.959482	0.0832693	0.724205
	Clec4g	5.3946	0.118886	0.533178	0.0632523	0.691683	0.0110672	0.961309
	Clec5a	5.11127	-0.855834	0.255413	-1.16152	0.0515331	-1.84993	0.0112257
	Clec7a	8.47756	-0.913389	0.069903	-0.793874	0.0534924	-1.22192	0.0145378
	Dpagt1	7.93251	0.268814	0.115031	0.318323	0.022942	0.131305	0.456893
	Engase	7.15878	0.0807666	0.75051	0.0658298	0.738015	0.201074	0.336025
	Fuca1	10.4926	0.53544	0.0375682	0.698427	0.00207332	0.741007	0.0047371
	Fuca2	7.91013	0.383713	0.0792607	0.577394	0.00260482	0.628915	0.00488581
	Fut1	4.85801	-0.0778436	0.80994	-0.123542	0.589052	-0.182683	0.492011
	Fut10	5.30251	-0.233156	0.288469	-0.075251	0.704255	-0.0623404	0.806332
	Fut11	5.47003	-0.219584	0.383728	-0.194516	0.332923	-0.553054	0.0178977
	Fut2	9.35647	1.91472	0.119818	2.33468	0.0209918	1.88953	0.110375
	Fut4	4.30446	-0.0491011	0.869225	-0.153569	0.429323	-0.0989432	0.697734
	Fut7	6.26059	-0.101624	0.685684	-0.108249	0.567927	-0.05141	0.844444
	Fut8	5.2566	0.755623	0.110455	0.464096	0.236471	0.63238	0.168663
	Fut9	7.52777	4.05866	4.80213e-06	3.95784	5.36404e-07	4.20081	2.48384e-06
	Gaa	8.02667	-0.762917	0.0225011	-1.31944	8.58886e-05	-1.029	0.00280859
	Gale	9.45559	2.39966	9.70262e-05	2.259	2.05622e-05	2.1915	0.000152486
	Galnt1	9.69635	0.478932	0.000563578	0.311771	0.00279814	0.314806	0.00857823
	Galnt10	6.69934	0.36262	0.201585	0.409306	0.0714546	0.394429	0.144857
	Galnt11	7.38919	-0.623304	0.0299296	-0.45379	0.0507533	-0.618531	0.0263906
	Galnt12	8.88243	2.11874	0.000186816	1.95601	4.79105e-05	2.11603	0.000135719
	Galnt13	3.10152	-0.15689	0.292878	-0.29468	0.0138907	-0.264484	0.0568525
	Galnt14	3.94071	0.0396952	0.880455	0.182403	0.269608	0.0714798	0.757208
	Galnt15	5.9254	-0.644367	0.0916784	-1.0209	0.00235637	-0.726777	0.0490647
	Galnt16	7.08142	-0.24024	0.339686	-0.484853	0.0149668	-0.340548	0.142711
	Galnt18	6.47777	-1.35312	0.0187065	-1.24495	0.00901279	-1.01523	0.0630652
	Galnt2	6.66948	-1.22133	0.00305491	-1.40101	0.000187884	-1.65344	0.00022253
	Galnt3	9.25513	2.41288	0.00145826	2.3016	0.000373058	2.22762	0.00198006
	Galnt4	7.32527	1.02117	0.0013386	0.959904	0.000377914	1.03299	0.000894348
	Galnt5	6.49891	2.13501	0.00821215	2.25454	0.00128064	3.18969	0.000336445
	Galnt6	5.60582	0.242103	0.328874	0.0499408	0.831645	0.408771	0.0732813
	Galnt7	6.71695	2.03602	0.000336796	1.92826	7.4499e-05	2.13238	0.000164331
	Galnt9	5.34824	-0.0242475	0.931773	-0.0772491	0.682908	-0.207748	0.310093
	Ganab	8.16867	0.18453	0.232276	0.150535	0.229377	0.122596	0.430398
	Ganc	5.3854	-0.304313	0.202942	-0.194739	0.328012	-0.0531535	0.855941
	Gla	7.17556	-0.476136	0.185406	-0.422673	0.144336	-0.657406	0.0546728
	Gne	9.83165	2.06177	0.000497843	2.19277	4.08197e-05	2.0464	0.000371714
	Lgals1	11.6102	-1.29063	0.00160312	-1.67814	2.79397e-05	-1.86297	6.83993e-05
	Lgals12	6.41231	2.31087	0.000178941	2.32611	2.074e-05	2.46419	7.60128e-05
	Lgals2	7.13407	1.08692	0.132519	1.39996	0.0186343	1.25915	0.0692501
	Lgals3	13.3561	0.743453	0.014126	0.656146	0.00849667	0.710094	0.0151717
	Lgals4	13.316	2.63839	0.0385573	2.79293	0.00913891	2.86789	0.0216873
	Lgals7	5.19319	-0.0374329	0.924158	-0.0501086	0.860173	0.0120646	0.975235
	Lgals8	6.41404	-0.146437	0.713374	-0.193244	0.510462	-0.422055	0.192347
	Lgals9	9.27575	0.326124	0.438556	0.30047	0.367622	0.215689	0.613197
	Ly75	5.61018	0.0957407	0.868844	0.238408	0.53955	0.597487	0.158358
	Man1a2	4.7762	0.0648494	0.794788	0.12063	0.487781	0.0480728	0.844271
	Man1b1	7.37579	0.552953	0.0119227	0.386947	0.0272463	0.404434	0.0501514
	Man1c1	7.80876	-1.12483	3.19511e-05	-1.25616	1.22611e-06	-1.22916	1.07942e-05
	Man2a1	9.84622	-0.343212	0.327369	-0.449364	0.0986699	-0.366074	0.272093
	Man2a2	8.55293	-1.12245	0.00311586	-1.59118	2.90847e-05	-1.60939	0.000148947
	Man2b1	10.4562	-0.221768	0.128906	-0.400578	0.00188406	-0.328717	0.0212922
	Man2b2	7.16323	-0.466079	0.028764	-0.389556	0.0249948	-0.608685	0.00482516
	Man2c1	10.2587	0.0740344	0.825478	0.0384232	0.883565	0.034158	0.920859
	Manba	7.49583	0.284218	0.249007	0.568031	0.00563284	0.480404	0.0392648
	Manea	8.43034	-0.118382	0.488808	-0.154072	0.235246	0.107892	0.512894
	Mbl2	3.57745	0.0887358	0.74925	0.0447888	0.842744	0.00023044	0.999437
	Mgat1	8.66385	-0.198013	0.242092	-0.278143	0.0392001	-0.290778	0.0677433
	Mgat2	7.91018	-0.0794482	0.791006	-0.144507	0.491402	-0.112977	0.671502
	Mgat3	7.16262	0.850791	0.00747176	0.843243	0.00186554	0.912931	0.00374771
	Mgat4a	11.1964	0.961581	0.00974273	0.8886	0.00419394	1.0641	0.00401158
	Mgat4b	9.42117	0.654254	0.0853863	0.659504	0.0340049	0.88116	0.0187043
	Mgat4c	7.3957	1.74135	0.199415	1.96521	0.0702299	2.07783	0.106865
	Mgat5	8.38044	1.1832	0.00195734	0.889143	0.00332647	1.24492	0.000995639
	Mgat5b	3.83111	-0.0848496	0.713493	-0.103786	0.545163	-0.104854	0.618161
	Mogs	8.80359	0.687045	0.0215913	0.406117	0.0905438	0.130037	0.69833
	Mrc1	8.91193	-2.15689	3.47888e-05	-2.50624	9.62603e-07	-2.42758	9.56199e-06
	Mrc2	5.03276	-0.00480823	0.985597	-0.0243687	0.893922	-0.0233969	0.921663
	Neu1	8.03646	0.0654018	0.911397	0.0762105	0.858729	0.197888	0.68211
	Neu2	5.11927	0.694566	0.00898375	0.705415	0.00191977	0.664703	0.00959052
	Neu3	4.6984	0.00847573	0.983435	0.131567	0.603464	0.018794	0.959724
	Pofut1	8.24184	0.408396	0.0512763	0.183799	0.296845	0.236713	0.254371
	Pofut2	4.83039	-1.01776	0.0127035	-1.01206	0.00338105	-1.19642	0.00357729
	Pomgnt1	7.83256	-0.00383435	0.986399	-0.0462696	0.747876	-0.187414	0.204213
	Pomgnt2	7.17121	-0.0589766	0.707852	-0.0136729	0.920683	-0.0543335	0.716815
	Pomt1	6.26099	0.564786	0.00410017	0.318391	0.0352662	0.275655	0.123376
	Pomt2	5.63954	-0.0413502	0.879925	-0.137493	0.440319	-0.332306	0.093275
	Siglec1	3.34586	-0.373523	0.156977	-0.441713	0.0386866	-0.489871	0.0525784
	Siglec5	5.06825	-0.354862	0.444818	-0.504839	0.151326	-0.285406	0.532374
	Slc35a3	7.95269	1.37495	0.00266672	1.27284	0.000946862	1.4128	0.00164408
	Slc35b4	6.88962	-0.451276	0.0204302	-0.45654	0.00540192	-0.609067	0.00245614
	Slc35d2	6.44612	-0.12496	0.343058	-0.0792436	0.471049	0.0396126	0.790304
	St3gal1	6.13366	-1.65171	0.00677213	-2.37549	7.39848e-05	-2.74678	0.000118509
	St3gal2	4.39841	-0.0869336	0.692267	-0.112081	0.48969	-0.274607	0.123043
	St3gal3	4.62569	-0.209378	0.441846	-0.0550349	0.824865	-0.143571	0.601021
	St3gal4	5.06601	-1.26522	0.000930504	-1.2458	0.0001685	-1.27609	0.000632612
	St3gal5	6.6946	-0.391002	0.120083	-0.655741	0.00276148	-0.470516	0.0519748
	St6gal1	10.7431	-0.20599	0.757336	-0.0409134	0.943479	0.637781	0.232579
	St6galnac1	3.81469	0.77151	0.681044	0.0688211	0.96762	1.29437	0.426738
	St6galnac2	7.23043	0.942007	0.0462189	1.16591	0.00422463	1.00928	0.028621
	St6galnac3	3.88985	-0.0804782	0.770897	-0.0783116	0.708076	-0.164649	0.481061
	St6galnac4	5.89609	0.341229	0.409158	0.271674	0.415174	0.164601	0.709151
	St6galnac5	6.43413	-2.0454	0.000563379	-2.54171	1.17704e-05	-2.37087	0.000128815
	St6galnac6	10.3871	1.56761	0.0173242	1.8151	0.00163803	1.92054	0.00390995
	St8sia1	3.74695	-0.161078	0.504639	-0.264972	0.138152	-0.218785	0.321254
	St8sia2	5.03916	-0.0878435	0.94302	0.899938	0.209558	0.368461	0.710547
	St8sia3	3.87269	-0.592595	0.024946	-0.706676	0.00217997	-0.608403	0.0182726
	St8sia4	9.14404	-0.478279	0.444215	-0.714023	0.130221	-0.649939	0.257938
	St8sia5	6.22685	-0.00457033	0.993261	0.0901904	0.789183	-0.221482	0.551413
	St8sia6	6.00782	-0.311145	0.594031	-0.455615	0.288845	-0.193534	0.74549

## Sheet: Suppl. Table 7
	Gene	AvgExp	logFC(Norm-Inf)	adjPval(Norm-Inf)	logFC(Norm-LGD)	adjPval(Norm-LGD)	logFC(Norm-HGD)	adjPval(Norm-HGD)	logFC(Norm-Carc)	adjPval(Norm-Carc)
	Alg1	7.75368	0.283552	0.0595205	0.0425352	0.891149	0.186	0.260148	0.109711	0.706651
	Alg10b	6.86692	-0.00823347	0.976976	0.161405	0.646792	0.390884	0.0926411	0.373648	0.274767
	Alg11	7.70376	-0.543249	0.00108922	-0.319072	0.122203	-0.23408	0.14121	-0.164018	0.521539
	Alg12	7.0464	-0.0561476	0.731819	-0.0895478	0.703647	-0.15339	0.321748	-0.168583	0.461496
	Alg13	5.8676	-0.0526091	0.821598	0.313403	0.231027	0.393786	0.0559074	0.00472221	0.994852
	Alg14	8.58947	-0.13341	0.454981	0.0376594	0.91673	0.0718452	0.748589	-0.257891	0.329218
	Alg2	7.9954	0.0861721	0.626297	0.291249	0.177171	0.311684	0.0649517	0.132908	0.646805
	Alg3	7.57251	0.0611082	0.762399	0.358903	0.122645	0.304654	0.0912708	0.0286214	0.951265
	Alg5	8.9525	0.611291	0.00176743	0.192502	0.474541	0.413705	0.0389258	0.513859	0.0723734
	Alg6	5.42101	-1.67227	3.63763e-05	-0.60243	0.148306	-0.0766783	0.864539	-0.0565973	0.94488
	Alg8	7.02936	-0.306659	0.136485	0.190879	0.553036	0.0220665	0.94683	-0.204186	0.571663
	Alg9	7.76125	-0.474267	0.0247891	0.247356	0.418493	0.193399	0.424436	0.00978012	0.988582
	Asgr1	3.60655	0.0572953	0.765305	0.0803223	0.778478	-0.0493128	0.832551	-0.0608166	0.870024
	Asgr2	5.06946	-0.095347	0.729243	-0.15102	0.703352	0.0318076	0.92974	-0.133679	0.779701
	B3galnt1	6.96354	1.90112	1.98918e-05	0.310455	0.527044	-0.120984	0.785358	0.0542817	0.951261
	B3galnt2	7.41134	-0.0287846	0.918157	0.0183674	0.97294	-0.154735	0.559041	-0.492948	0.149887
	B3galt1	4.0551	0.182535	0.394414	0.330822	0.2427	0.138976	0.57462	0.0298432	0.959117
	B3galt4	6.79711	0.163154	0.238721	0.122716	0.566563	0.0398182	0.841428	0.0567821	0.85386
	B3galt5	9.92353	-3.05211	0.00492676	-0.773678	0.64396	-0.545219	0.680771	-0.384475	0.873796
	B3galt6	6.29496	0.0383251	0.843325	0.0985203	0.710406	0.137786	0.445687	0.0224965	0.959262
	Cd207	6.02207	-0.192336	0.348277	-0.0924481	0.795933	-0.196829	0.380449	-0.137747	0.717886
	Cd22	9.13067	0.905444	0.268197	-0.148835	0.93343	0.344712	0.748887	0.0353769	0.989527
	Cd33	7.00129	1.76008	1.34664e-05	0.64191	0.0992227	0.328509	0.289645	0.502417	0.253467
	Clec10a	6.74988	2.73331	7.58223e-06	0.187894	0.799884	-0.196034	0.711699	-0.135931	0.891469
	Clec11a	6.92529	-0.181982	0.415904	0.0889002	0.821713	0.123268	0.642386	0.133332	0.750955
	Clec12b	4.15917	0.221055	0.352881	-0.0869646	0.842394	0.0634323	0.850123	-0.0946957	0.854371
	Clec14a	7.33884	1.57461	1.22474e-05	-0.153096	0.720184	-0.298713	0.272214	-0.287105	0.489249
	Clec16a	5.34196	0.296416	0.0580356	0.246327	0.26193	0.163707	0.353633	-0.0324423	0.937907
	Clec18a	5.32878	0.0273326	0.901222	0.0624632	0.85284	0.0635371	0.792007	0.0341157	0.940789
	Clec1a	5.82921	0.519949	0.00130351	0.0202101	0.951353	0.0269517	0.903744	-0.168515	0.49312
	Clec1b	3.783	1.65272	0.00248381	0.198624	0.836542	0.326646	0.602413	0.417552	0.661288
	Clec2d	10.3634	0.199736	0.657708	-0.560718	0.313805	-0.409014	0.355853	-0.5081	0.429397
	Clec2l	6.09009	0.125681	0.45496	-0.0705626	0.807746	0.0399973	0.863735	0.0639098	0.857441
	Clec3b	8.28219	-1.439	0.0206112	-1.07828	0.205708	-1.08822	0.0972708	-0.836582	0.402376
	Clec4d	7.68464	4.79071	0.000501843	1.80364	0.282301	0.900823	0.530149	0.838415	0.717808
	Clec4e	6.70379	5.30214	0.000941699	2.84493	0.148306	1.85953	0.230164	1.11628	0.68157
	Clec4f	5.42857	0.161995	0.431332	0.227586	0.420335	0.150882	0.513101	0.245265	0.439126
	Clec4g	5.3946	-0.244761	0.129428	-0.125875	0.62907	-0.181509	0.311991	-0.233694	0.364518
	Clec5a	5.11127	1.91121	0.00753805	1.05538	0.274876	0.749685	0.331337	0.0612806	0.978241
	Clec7a	8.47756	2.7941	2.22286e-05	1.88071	0.0169907	2.00022	0.0048591	1.57218	0.0460711
	Dpagt1	7.93251	-0.113176	0.516602	0.155638	0.527044	0.205147	0.237994	0.0181291	0.969859
	Engase	7.15878	-0.253767	0.198077	-0.173001	0.574981	-0.187938	0.400794	-0.0526931	0.914693
	Fuca1	10.4926	-0.758857	0.0032388	-0.223417	0.554595	-0.0604301	0.86581	-0.0178502	0.981183
	Fuca2	7.91013	-0.808744	0.000596038	-0.425031	0.134425	-0.23135	0.31335	-0.179829	0.637524
	Fut1	4.85801	0.327306	0.173167	0.249463	0.489709	0.203764	0.466553	0.144623	0.763388
	Fut10	5.30251	0.229409	0.260594	-0.00374652	0.994482	0.154158	0.518686	0.167069	0.653976
	Fut11	5.47003	0.055052	0.843325	-0.164532	0.649161	-0.139464	0.614836	-0.498002	0.1526
	Fut2	9.35647	-1.94856	0.0904818	-0.0338333	0.991993	0.386124	0.814669	-0.0590246	0.988002
	Fut4	4.30446	-0.130302	0.578363	-0.179403	0.593244	-0.283871	0.211765	-0.229245	0.526423
	Fut7	6.26059	0.0914648	0.693313	-0.0101588	0.984287	-0.0167838	0.958509	0.0400548	0.939791
	Fut8	5.2566	-1.15846	0.0111101	-0.402837	0.56475	-0.694363	0.142277	-0.52608	0.477964
	Fut9	7.52777	-5.99132	1.03552e-07	-1.93266	0.0235261	-2.03348	0.00575277	-1.79051	0.0419025
	Gaa	8.02667	1.0266	0.00225534	0.263687	0.594943	-0.29284	0.413512	-0.00239175	0.997987
	Gale	9.45559	-2.16454	0.000119971	0.235114	0.769939	0.0944596	0.889839	0.026963	0.985472
	Galnt1	9.69635	-0.157976	0.162006	0.320955	0.0512845	0.153795	0.202183	0.15683	0.387979
	Galnt10	6.69934	-0.524202	0.046203	-0.161582	0.72239	-0.114896	0.744595	-0.129773	0.818759
	Galnt11	7.38919	0.62424	0.0214884	0.000936129	0.999401	0.17045	0.608272	0.0057099	0.995816
	Galnt12	8.88243	-2.1243	9.36692e-05	-0.00555733	0.996631	-0.168294	0.776767	-0.00826505	0.996483
	Galnt13	3.10152	0.287213	0.0348006	0.130323	0.532892	-0.00746686	0.972873	0.0227288	0.952221
	Galnt14	3.94071	-0.096479	0.649901	-0.0567837	0.87994	0.0859241	0.726123	-0.0249992	0.963291
	Galnt15	5.9254	0.300353	0.433392	-0.344013	0.536138	-0.720551	0.063609	-0.426424	0.476239
	Galnt16	7.08142	0.456089	0.0436193	0.215849	0.536365	-0.0287638	0.934841	0.115542	0.811123
	Galnt18	6.47777	1.65484	0.00350355	0.301721	0.746875	0.409893	0.52047	0.639611	0.470276
	Galnt2	6.66948	1.34225	0.000914051	0.120922	0.86555	-0.0587662	0.916267	-0.311195	0.641927
	Galnt3	9.25513	-1.94307	0.00422727	0.469808	0.65318	0.358533	0.659895	0.284546	0.842769
	Galnt4	7.32527	-1.36653	7.15432e-05	-0.345364	0.369403	-0.406628	0.155578	-0.333539	0.450546
	Galnt5	6.49891	-3.12121	0.000302306	-0.986198	0.344914	-0.866673	0.283844	0.068484	0.976805
	Galnt6	5.60582	-0.440301	0.0482472	-0.198198	0.574383	-0.390361	0.101034	-0.0315302	0.960472
	Galnt7	6.71695	-2.72448	1.67424e-05	-0.68846	0.272466	-0.796226	0.0956378	-0.592098	0.416535
	Galnt9	5.34824	0.223246	0.254081	0.198998	0.494361	0.145997	0.52618	0.0154981	0.980364
	Ganab	8.16867	-0.1625	0.263664	0.0220294	0.945007	-0.0119646	0.958525	-0.0399039	0.911259
	Ganc	5.3854	-0.132796	0.590717	-0.437109	0.15095	-0.327535	0.166518	-0.18595	0.652797
	Gla	7.17556	0.889586	0.00964117	0.413449	0.389966	0.466913	0.192564	0.232179	0.720811
	Gne	9.83165	-2.88083	1.75234e-05	-0.819061	0.213954	-0.688062	0.177104	-0.834436	0.263669
	Lgals1	11.6102	1.96823	3.14094e-05	0.677601	0.158212	0.290096	0.480796	0.105268	0.904205
	Lgals12	6.41231	-3.5892	2.50316e-06	-1.27832	0.0588345	-1.26308	0.0227909	-1.125	0.127277
	Lgals2	7.13407	-0.0230493	0.979746	1.06387	0.26193	1.37691	0.0607847	1.2361	0.245604
	Lgals3	13.3561	-0.888418	0.00289176	-0.144965	0.769018	-0.232272	0.479007	-0.178324	0.746361
	Lgals4	13.316	-2.99289	0.014387	-0.354498	0.883865	-0.199956	0.913918	-0.125002	0.972664
	Lgals7	5.19319	0.500471	0.0622233	0.463039	0.213995	0.450363	0.116311	0.512536	0.222537
	Lgals8	6.41404	0.0291969	0.942317	-0.117241	0.845863	-0.164047	0.68179	-0.392858	0.444304
	Lgals9	9.27575	-0.0100083	0.983349	0.316115	0.58823	0.290461	0.506966	0.205681	0.786683
	Ly75	5.61018	-0.740045	0.0704835	-0.644304	0.26233	-0.501637	0.265363	-0.142558	0.884889
	Man1a2	4.7762	-0.240256	0.201413	-0.175407	0.543502	-0.119626	0.602312	-0.192184	0.549296
	Man1b1	7.37579	-0.615142	0.00389642	-0.0621888	0.878405	-0.228195	0.307061	-0.210708	0.544196
	Man1c1	7.80876	1.68054	6.3924e-07	0.555711	0.0437097	0.424382	0.0386901	0.451376	0.119691
	Man2a1	9.84622	0.710267	0.0255567	0.367055	0.427477	0.260903	0.483686	0.344193	0.523945
	Man2a2	8.55293	1.67603	7.74471e-05	0.553587	0.230148	0.084852	0.863788	0.0666409	0.940047
	Man2b1	10.4562	0.411826	0.00436081	0.190058	0.328783	0.0112479	0.959295	0.0831087	0.762701
	Man2b2	7.16323	0.288447	0.148842	-0.177632	0.57232	-0.101109	0.694575	-0.320238	0.312214
	Man2c1	10.2587	0.0677293	0.823656	0.141764	0.741476	0.106152	0.748589	0.101887	0.855184
	Manba	7.49583	-0.282801	0.217817	0.00141698	0.998939	0.28523	0.247679	0.197603	0.636829
	Manea	8.43034	0.116758	0.4608	-0.00162413	0.997248	-0.0373134	0.864539	0.22465	0.337564
	Mbl2	3.57745	-0.0414679	0.877994	0.0472679	0.919028	0.00332087	0.993132	-0.0412375	0.94189
	Mgat1	8.66385	0.243572	0.116739	0.0455596	0.884535	-0.0345711	0.88224	-0.0472058	0.903207
	Mgat2	7.91018	0.412208	0.0655856	0.33276	0.292777	0.267701	0.278895	0.299231	0.412086
	Mgat3	7.16262	-1.77792	1.52327e-05	-0.927128	0.0356536	-0.934676	0.0109888	-0.864989	0.0618251
	Mgat4a	11.1964	-1.49231	0.000230725	-0.53073	0.263618	-0.603711	0.0956378	-0.428214	0.441697
	Mgat4b	9.42117	-0.805133	0.0258419	-0.150879	0.821915	-0.145629	0.765558	0.0760264	0.936678
	Mgat4c	7.3957	-2.50941	0.045974	-0.768055	0.723321	-0.544193	0.747747	-0.431573	0.88707
	Mgat5	8.38044	-1.14979	0.00144241	0.0334171	0.967028	-0.260645	0.503677	0.0951361	0.907637
	Mgat5b	3.83111	0.127521	0.518232	0.0426712	0.913084	0.0237344	0.932815	0.0226666	0.965723
	Mogs	8.80359	-0.459102	0.097704	0.227943	0.608613	-0.0529844	0.899052	-0.329065	0.477644
	Mrc1	8.91193	2.57825	4.10311e-06	0.421363	0.420095	0.0720098	0.892556	0.150666	0.851903
	Mrc2	5.03276	-0.0356704	0.867282	-0.0404787	0.912653	-0.0600391	0.801617	-0.0590673	0.884889
	Neu1	8.03646	-1.06624	0.0103761	-1.00084	0.0806026	-0.990032	0.0315019	-0.868354	0.169516
	Neu2	5.11927	-1.00609	0.000366805	-0.31152	0.36779	-0.300671	0.254905	-0.341383	0.380675
	Neu3	4.6984	-0.632291	0.0179504	-0.623816	0.0892876	-0.500724	0.0763239	-0.613497	0.138043
	Pofut1	8.24184	-0.66435	0.00193238	-0.255955	0.36481	-0.480551	0.0321632	-0.427638	0.164851
	Pofut2	4.83039	0.743183	0.0472228	-0.274573	0.651613	-0.268873	0.551894	-0.453234	0.464825
	Pomgnt1	7.83256	0.225298	0.111794	0.221464	0.265826	0.179028	0.24727	0.0378841	0.915917
	Pomgnt2	7.17121	0.0406595	0.785844	-0.0183171	0.947313	0.0269866	0.884293	-0.013674	0.97038
	Pomt1	6.26099	-0.621203	0.00126594	-0.0564163	0.871852	-0.302811	0.103247	-0.345548	0.2032
	Pomt2	5.63954	0.142845	0.495341	0.101495	0.767311	0.00535242	0.988417	-0.189461	0.577976
	Siglec1	3.34586	0.485883	0.0483507	0.11236	0.804336	0.04417	0.906116	-0.00398829	0.996483
	Siglec5	5.06825	0.403499	0.338583	0.0486372	0.960944	-0.10134	0.865777	0.118093	0.907375
	Slc35a3	7.95269	-1.93948	0.000100713	-0.564534	0.316021	-0.666644	0.115384	-0.526687	0.416399
	Slc35b4	6.88962	0.611201	0.00186809	0.159925	0.576289	0.154661	0.465053	0.00213315	0.997093
	Slc35d2	6.44612	0.375335	0.00297328	0.250375	0.124475	0.296091	0.0290273	0.414948	0.0368562
	St3gal1	6.13366	2.7603	8.06114e-05	1.10859	0.143498	0.384813	0.564533	0.0135176	0.995014
	St3gal2	4.39841	0.1148	0.546503	0.0278662	0.942706	0.00271924	0.993132	-0.159807	0.609769
	St3gal3	4.62569	-0.00713199	0.982181	-0.21651	0.561937	-0.0621669	0.860377	-0.150703	0.7499
	St3gal4	5.06601	1.22619	0.000664576	-0.0390245	0.959403	-0.0196047	0.969702	-0.0498984	0.954845
	St3gal5	6.6946	0.588717	0.0144463	0.197715	0.59946	-0.0670244	0.847139	0.1182	0.815489
	St6gal1	10.7431	-0.843365	0.0976127	-1.04935	0.135549	-0.884278	0.10421	-0.205584	0.859122
	St6galnac1	3.81469	-2.51756	0.0902177	-1.74605	0.422739	-2.44874	0.122875	-1.22319	0.661955
	St6galnac2	7.23043	-1.38507	0.00345286	-0.443067	0.515968	-0.219162	0.706273	-0.375793	0.650533
	St6galnac3	3.88985	0.297949	0.158362	0.217471	0.494769	0.219638	0.353112	0.1333	0.749814
	St6galnac4	5.89609	-0.707654	0.0513825	-0.366426	0.508782	-0.435981	0.276422	-0.543053	0.348876
	St6galnac5	6.43413	2.32867	0.000105439	0.28327	0.733631	-0.213033	0.739556	-0.0421976	0.978241
	St6galnac6	10.3871	-2.38278	0.000610902	-0.815165	0.347241	-0.567681	0.419395	-0.462239	0.693041
	St8sia1	3.74695	0.423672	0.0404665	0.262594	0.374575	0.1587	0.52047	0.204886	0.571265
	St8sia2	5.03916	0.0937887	0.929775	0.0059452	0.998209	0.993727	0.268775	0.46225	0.784369
	St8sia3	3.87269	0.546057	0.0277637	-0.0465376	0.932645	-0.160619	0.596951	-0.0623465	0.919997
	St8sia4	9.14404	0.928066	0.0877612	0.449787	0.606422	0.214043	0.775366	0.278127	0.811749
	St8sia5	6.22685	-1.29165	0.000569059	-1.29622	0.0169907	-1.20146	0.00718968	-1.51313	0.0132796
	St8sia6	6.00782	0.734114	0.127752	0.422969	0.579845	0.2785	0.646927	0.54058	0.509397
